# Supplementary material for: Expression of Bacillus subtilis ABCF antibiotic resistance factor VmlR is regulated by RNA polymerase pausing, transcription attenuation, translation attenuation and (p)ppGpp
Source: Nucleic Acids Res. 2022 Jun 14;50(11):6174–89. doi: 10.1093/nar/gkac497 (PMC9226507; doi:10.1093/nar/gkac497)
Supplement: gkac497_Supplemental_Files [file gkac497_supplemental_files.zip]

Archive with 2 entries (2 files):
- STable_1_strains_plasmids_primers_MICs.xlsx
- Takada_SI.pdf
