# Supplementary material for: Expression of Bacillus subtilis ABCF antibiotic resistance factor VmlR is regulated by RNA polymerase pausing, transcription attenuation, translation attenuation and (p)ppGpp
Source: Nucleic Acids Res. 2022 Jun 14;50(11):6174–89. doi: 10.1093/nar/gkac497 (PMC9226507; doi:10.1093/nar/gkac497)
Supplement: gkac497_Supplemental_Files [file gkac497_supplemental_files.zip › STable_1_strains_plasmids_primers_MICs.xlsx]

## Sheet: STabl._strain list
	Strain	Description	Reference	Construction		MIC, LIN (µg/mL)
				Host	DNA
	B. subtilis
	wild type 168	trpC2	Laboratory stock			80
	VHB5	trpC2 ∆vmlR	PMID: 30126986			2.5
	VHB63	trpC2 relQ relP::cmR rel::spcR	PMID: 32184768			5
	VHB223	trpC2 vmlRHis6	This study	VHB5	SOE-PCR product	20
	VHB224	trpC2 cshA::spcR	This study	wt168	SOE-PCR product	N.A.
	VHB225	trpC2 cshB::spcR	This study	wt168	SOE-PCR product	N.A.
	VHB226	trpC2 yfmL::spcR	This study	wt168	SOE-PCR product	N.A.
	VHB227	trpC2 cshA::spcR vmlR-his6	This study	VHB223	VHB224	N.A.
	VHB228	trpC2 cshB::spcR vmlR-his6	This study	VHB223	VHB225	N.A.
	VHB229	trpC2 yfmL::spcR vmlR-his6	This study	VHB223	VHB226	N.A.
	VHB234	trpC2 vmlR-his6 relP::spcR	This study	VHB223	SOE-PCR product	20
	VHB235	trpC2 vmlR-his6 relP::spcR relQ::tet	This study	VHB223	RIK908	20
	VHB237	trpC2 vmlR-his6 relP::spcR relQ::tet rel::cmR	This study	NHT436	VHP182	4
	VHB451	trpC2 relQ relP::cmR thrC::Physpank-vmlR kmR	This study	VHB236	NHT438	80*
	VHB452	trpC2 relQ relP::cmR rel::spcR thrC::Physpank-vmlR kmR	This study	VHB451	NHT437	5*
	VHB474	trpC2 vmlRHis6 (∆SL-3)	This study	VHB236	NHT438	20-40
	VHB489	trpC2 vmlR-his6 nusG::kmR	This study	VHB223	PLBS538	20
	VHB506	trpC2 vmlR-his6 relP::spcR relQ::tet rel::cmR nusG::kmR	This study	VHB237	VHB489	4
	VHB570	trpC2 spcR-vmlRHis6	This study	wt168	SOE-PCR product	20
	VHB572	trpC2 spcR-vmlRHis6 (SL-3*: CCTTCC>TTTTTT)	This study	VHB5	SOE-PCR product	20-40
	VHB573	trpC2 spcR-vmlRHis6 (SD1 uORF*: AGAAGGG>AAAAAAA)	This study	VHB5	SOE-PCR product	2.5
	VHB575	trpC2 spcR-vmlRHis6 (∆SL-1)	This study	VHB5	SOE-PCR product	2.5
	VHB583	trpC2 spcR-vmlRHis6 (∆SL-1, SL-3*: CCTTCC>TTTTTT)	This study	VHB5	SOE-PCR product	20-40
	VHB594	trpC2 spcR-vmlRHis6 (SL-4*: GGG>CCC)	This study	VHB5	SOE-PCR product	5-10
	VHB604	trpC2 spcR-vmlRHis6 (uORF*: ATGATTAAC>CTGATTAAC)	This study	VHB5	SOE-PCR product	2.5
	VHB611	trpC2 spcR-vmlRHis6 (TTNTT*: TTTT>TTCAA)	This study	VHB5	SOE-PCR product	20
	VHB612	trpC2 spcR-vmlRHis6 (SL-2*: GCTATTT>AAAATTT)	This study	VHB5	SOE-PCR product	20
	VHB622	trpC2 bmrDHis6 -kmR	This study	wt168	SOE-PCR product	N.A.
	VHB623	trpC2 relQ::tet relP::spcR bmrDHis6 -kmR	This study	NBS1437	VHB622	N.A.
	VHB626	trpC2 relQ::tet relP::spcR rel::cmR bmrDHis6 -kmR	This study	VHB623	NHT638	N.A.
	VHB627	trpC2 vmlRHis6 -spcR	This study	wt168	SOE-PCR product	N.A.
	VHB628	trpC2 vmlRE129QHis6 -spcR	This study	VHB5	SOE-PCR product	2.5
	VHB839	trpC2 spcR-vmlRHis6 (uORF: MIN>MDN)	This study	VHB5	SOE-PCR product	40
	VHB840	trpC2 spcR-vmlRHis6 (uORF: MIN>MDK)	This study	VHB5	SOE-PCR product	20-40
	VHB841	trpC2 spcR-vmlRHis6 (uORF: MIN>MRK)	This study	VHB5	SOE-PCR product	10
	NHT436	trpC2 relQ relP::cmR	PMID: 32184768			80
	NHT437	trpC2 rel::spcR	PMID: 32184768			N.A.
	NHT438	trpC2 rel::cmR	This study	wt168	SOE-PCR product	N.A.
	NBS1393	trpC2 relQ::tet	PMID: 32184768			80
	NBS1437	trpC2 relQ::tet relP::spcR	PMID: 32184768			80
	RIK908	trpC2 relP::spcR	PMID: 18067544			80
	PLBS338	Prototroph	PMID: 14702295			N.A.
	PLBS538	nusG::kmR	PMID: 31719185			N.A.
	E. coli
	S17λ pir+	recA thi pro hsdR-M+RP4:2-Tc::Mu Km::Tn7 λpir+ Tpr Smr	PMID: 2172217			N.A.
	PLB3401	S17λ pir+/pYH389 (vmlR (–73 to +252 relative to transcription start) in pLFT	This study	S17λ pir+	pYH389	N.A.
	PLB3412	S17 λ pir+/pYH399 (vmlR (–173 to +252, G12A:G15A:G16A:G17A relative to transcription start) in pLFT	This study	S17λ pir+	pYH399	N.A.
	* Vadidated in LB medium witout IPTG

## Sheet: STable _Primer list
	Primer	Primer Sequence (5'-3')
	VHT19	ATGGCCGGCAAAGAGATCGT
	VHT29	AAGATCAAGCAAAGGCGTTTGACCTCGAT
	VHT30	GTGCGTCAACGACGGGCACAGTC
	VHT331	TTATGAGATCGCTGGGTGAACTGCT
	VHT333	ACTTTCTCCCTTAGTGATGATGATGATGATGGCCGCCGTC
	VHT334	TCATCACTAAGGGAGAAAGTTCAAGCGGCATT
	VHT335	GGAAAACGGATTAAACACGGAGGATGTGT
	VHT336	ACGATCTCTTTGCCGGCCATCCATATCCCTCGCTTTAAAGGGA
	VHT351	CCAAATCCGCCCGAGAATCA
	VHT352	CTCGTTGTTAGTTTCAGTAATGTCGTGATTTACCAC
	VHT353	TTACTGAAACTAACAACGAGGTGAAATCATGAG
	VHT354	ACCTGAAGAATTACTAGGCCTAATTGAGAGAAG
	VHT355	GGCCTAGTAATTCTTCAGGTGACAGACGCC
	VHT356	GCAGCGGAATCGTGACTTGATG
	VHT357	AGTGAACGATCTCCGGCGCTA
	VHT358	CTCGTTGTTAGGTTTCAATTCATAAAGTTCAAATTTCGTTTCTTTCAT
	VHT359	AATTGAAACCTAACAACGAGGTGAAATCATGAG
	VHT360	GCTCATTTTCTTACTAGGCCTAATTGAGAGAAG
	VHT361	GGCCTAGTAAGAAAATGAGCTATGAGATGGAGAAAATCAAG
	VHT362	AGCGAAATTCAGAAAGGGGTTTGACA
	VHT363	CTTAATACGGAGACGCGGCTTT
	VHT364	CTCGTTGTTAGTAAAAATGGCCAAGTTTGCGTCAT
	VHT365	CCATTTTTACTAACAACGAGGTGAAATCATGAG
	VHT366	CCGCCTGCATTTACTAGGCCTAATTGAGAGAAG
	VHT367	GGCCTAGTAAATGCAGGCGGAAAACTGAAGA
	VHT368	TCCTGAACCCAAGCAAGGGGA
	VHT747	AAACAAGAAGTATATATACGACACTGCTATTTATAAAAAATA
	VHT748	CGTATATATACTTCTTGTTTTGATTACAAACACTATAGC
	VHT745	CATGCACAGGCTCCCTTTAAAGCGAGGGATATGG
	VHT746	TTAAAGGGAGCCTGTGCATGATCAAATAAGCT
	VHT862	ATTTTTTATTATTTTTTTATTCTCCCTTTAAAGCGAGGGA
	VHT863	AAATAATAAAAAATGTGTTGGAAGGATTAGCCGTG
	VHT864	TAATTTTTTTAACACATTTGGGAGGATTTTTTTATTCTCCCT
	VHT865	TGTTAAAAAAATTAGCCGTGCCTGTGCATGATCAAAT
	VHT902	CTCGTTGTTATTATTGATGCTTCGCTTTTCTCACT
	VHT903	GCATCAATAATAACAACGAGGTGAAATCATGAG
	VHT904	GTTTTGAGTCTTACTAGGCCTAATTGAGAGAAG
	VHT905	GGCCTAGTAAGACTCAAAACTCCTGCCTCAAAAAT
	VHT936	TTATTCTGGGTTTAAAGCGAGGGATATGGATGGCCGGC
	VHT937	TCGCTTTAAACCCAGAATAAAAAAATCCTCCCAAATGTG
	VHT967	AAAAATAGCTTACAAGATCATGCACAGGCACGGC
	VHT968	GCCGTGCCTGTGCATGATCTTGTAAGCTATTTTT
	VHT969	TGCCCATTTTCTATATATACGACACTAAAATTTATAAAAAATAGC
	VHT970	GCTATTTTTTATAAATTTTAGTGTCGTATATATAGAAAATGGGCA
	VHT971	CGCTATTTTGACAACCTTCCGGC
	VHT972	TTAGTGATGATGATGATGATGGCCGCCTGCAATGGAATGTTTCTGTCCCT
	VHT973	CCATCATCATCATCATCACTAACGCAAAAAAGCGCAGCTGAAATAGCT
	VHT974	GGGTTTTTGATCAAAATGGTATGCGTTTTGACACA
	VHT975	ACCATTTTGATCAAAAACCCAAAACAATCGTGT
	VHT976	AGGGACCCATTATGAAGGCATC
	VHT977	ATGATGGGTGGACACTGATTAACTAATCTTA
	VHT978	TAAGATTAGTTAATCAGTGTCCACCCATCAT
	VHT979	CTGTTAGATCAACCGACAAACCACCTT
	VHT980	AAGGTGGTTTGTCGGTTGATCTAACAG
	VHT987	TTTGAATTTATTAGTGATGATGATGATGATGGCCGCCGT
	VHT988	TCATCACTAATAAATTCAAAAATTATATGG
	VHT989	ACTTTCTCCCTTACTAGGCCTAATTGAGAGAAG
	VHT990	GGCCTAGTAAGGGAGAAAGTTCAAGCGGCATT
	NOP17	ATCTAAAGTGTTATGCTCGGCAGTCAATACTTGTTCGT
	NOP18	CTGCCGAGCATAACACTTTAGATAAAAATTTAGGAGGC
	NOP19	AGAATAGATATTATAAAAGCCAGTCATTAGGCC
	NOP20	GGCTTTTATAGTAATATCTATTCTGTGCGCCGCGTCA
	MDN_F	TGGGTGGACAATGGATAACTAATCTTATTTTTACCGT
	MDN_R	ACGGTAAAAATAAGATTAGTTATCCATTGTCCACCCA
	MDK_F	TGGGTGGACAATGGATAAATAATCTTATTTTTACCGT
	MDK_R	ACGGTAAAAATAAGATTATTTATCCATTGTCCACCCA
	MRK_F	TGGGTGGACAATGAGAAAATAATCTTATTTTTACCGT
	MRK_R	ACGGTAAAAATAAGATTATTTTCTCATTGTCCACCCA
	T7-WT-For	GGCCTGCAGCTAATACGACTCACTATAGGGAATCAAAACAAGAAGGGATGATGGGTGGAC
	T7-mut-For	GGCCTGCAGCTAATACGACTCACTATAGGGAATCAAAACAAAAAAAAATGATGGGTGGAC
	PCR-Rev	CCGTGCCTGTGCATGATCAAATAAGC
	vmlR-Toeprint	GGGCAGACTAATCCTATTTTTTG
	vmlR-PstI-For	GCCTGCAGTGTTTCCT TATTTGTCACACCGGTTTGG
	vmlR-BamHI-Rev	CCGGATCCTTTGTTAATGTTACGATCTCTTTCATCCATATCCC
	LP-SD-vmlR-For	GGTATGCTATAGTGTTTGTAATCAAAACAAAAAAAAATGATGGGTGGACAATGATTAAC
	LP-SD-vmlR-Rev	GTTAATCATTGTCCACCCATCATTTTTTTTTGTTTTGATTACAAACACTATAGCATACC
	vmlR-amp-For	CAGTGAATTCGCCTTTGACATGAATTTAAAGG
	vmlR-amp-Rev	GGGAAAGCTTCAGCCTTCATAGC
	vmlR-mut-For	GCTATTTATAAAAAATAGCTTACAAGATCATGCACAGGC
	vmlR-mut-Rev	AGTGTCGTATATATAGAAAATGGGCAGACTAATCC

## Sheet: Stable._Plasmid list
	Plasmid name	Description	Reference
	VHP182	pHT009-vmlR ampR kmR	PMID: 30597160
	VHP289	pHT009-vmlR-HTF ampR kmR	PMID: 30597160
	pDG1727	ampR spcR	PMID: 8566804
	pC194	cmR	PMID: 6950931
	pLFT	ampR	PMID: 21488981
	pYH389	vmlR (–73 to +252 relative to transcription start) in pLFT	This study
	pYH399	vmlR (–173 to +252, G12A:G15A:G16A:G17A relative to transcription start) in pLFT	This study
	pZM72	WT vmlR leader for in vitro transcription	This study
	pZM73	Mutant vmlR leader for in vitro transcription	This study

## Sheet: STable._Strain construction
	strain name	primers for SOE-PCR	Combination of primer and template DNAs used to generate the PCR fragments
			primer	template	primer	template	primer	template
	VHB223	VHT331, 335	VHT331, 332	wt168 DNA	VHT19, 333	VHP289	VHT334, 335	wt168 DNA
	VHB224	VHT351, 356	VHT351, 352	wt168 DNA	VHT253, 354	pDG1727	VHT355, 356	wt168 DNA
	VHB225	VHT357, 362	VHT357, 358	wt168 DNA	VHT359, 360	pDG1727	VHT361, 362	wt168 DNA
	VHB226	VHT363, 368	VHT363, 364	wt168 DNA	VHT365, 366	pDG1727	VHT367, 368	wt168 DNA
	VHB474	VHT331, 335	VHT331, 746	VHB223 DNA	VHT335, 745	VHB223 DNA
	VHB570	VHT331, 335	VHT331, 902	wt168 DNA	VHT903, 904	pDG1727	VHT335, 905	VHB223 DNA
	VHB572	VHT331, 335	VHT331, 865	VHB570 DNA	VHT335, 864	VHB570 DNA
	VHB573	VHT331, 335	VHT331, 863	VHB570 DNA	VHT335, 862	VHB570 DNA
	VHB575	VHT331, 335	VHT331, 748	VHB570 DNA	VHT335, 747	VHB570 DNA
	VHB583	VHT331, 335	VHT331, 865	VHB575 DNA	VHT335, 864	VHB575 DNA
	VHB594	VHT331, 335	VHT331, 937	VHB570 DNA	VHT335, 936	VHB570 DNA
	VHB604	VHT331, 335	VHT331, 978	VHB570 DNA	VHT335, 977	VHB570 DNA
	VHB611	VHT331, 335	VHT331, 968	VHB570 DNA	VHT335, 967	VHB570 DNA
	VHB612	VHT331, 335	VHT331, 970	VHB570 DNA	VHT335, 969	VHB570 DNA
	VHB622	VHT971, 976	VHT971, 972	wt168 DNA	VHT973, 974	VHP182	VHT975, 976	wt168 DNA
	VHB627	VHT331, 335	VHT331, 987	VHB570 DNA	VHT988, 989	pDG1727	VHT335, 990	wt168 DNA
	VHB628	VHT331, 335	VHT331, 980	VHB627 DNA	VHT335, 979	VHB627 DNA
	VHB839	VHT331, 335	VHT331,MDN_R	VHB570 DNA	VHT335, MDN_F	VHB570 DNA
	VHB840	VHT331, 335	VHT331, MDK_R	VHB570 DNA	VHT335, MDK_F	VHB570 DNA
	VHB841	VHT331, 335	VHT331, MRK_R	VHB570 DNA	VHT335, MRK_F	VHB570 DNA
	NHT438	VHT29, 30	VHT29, NOP17	wt168 DNA	NOP18, 19	pC194	VHT30, NOP20	wt168 DNA
